# Supplementary material for: Cutaneous Fungal Infections in Greek Competitive Swimmers: A Cross-Sectional, Self-Reported Study
Source: J Fungi (Basel). 2026 Mar 9;12(3):193. doi: 10.3390/jof12030193 (PMC13027808; doi:10.3390/jof12030193)
Supplement: Supplementary file 1 [file jof-12-00193-s001.zip]

Archive with 1 entries (1 files):
- jof-4084477-supplementary.pdf
